# Supplementary material for: Genomic Validation of Endometrial Cancer Patient-Derived Xenograft Models as a Preclinical Tool
Source: Int J Mol Sci. 2022 Jun 3;23(11):6266. doi: 10.3390/ijms23116266 (PMC9181722; doi:10.3390/ijms23116266)
Supplement: Supplementary file 1 [file ijms-23-06266-s001.zip]

Archive with 5 entries (5 files):
- ijms-1720148-Supplementary information.pdf
- Table S3.xlsx
- Table S4.xlsx
- Table S5.xlsx
- Tables S6-S8.xlsx
