# Supplementary material for: Genomic Validation of Endometrial Cancer Patient-Derived Xenograft Models as a Preclinical Tool
Source: Int J Mol Sci. 2022 Jun 3;23(11):6266. doi: 10.3390/ijms23116266 (PMC9181722; doi:10.3390/ijms23116266)
Supplement: Supplementary file 1 [file ijms-23-06266-s001.zip › Table S5.xlsx]

## Sheet: Hoja1
Table S5: Tumor drivers genelists. Table A shows MSI and HCN PDX models genes carrying tumor drivers SNV, and tumor drivers genes amplified or deleted due to CNV. Genomic position and gene alteration is indicated for each gene carrying SNV. Table B compiles tumor driver SNVs of samples from two patients, MSI:524, and HCN:596. Tumor driver genes from different types of samples, patients (primary t…
A.	MSI:Endometrioid					HCN:Serous						B.	MSI:524						HCN:596
	SNV			CNV		SNV			CNV				PT		UA		PDX		PT		UA		PDX
	Gene ID	g.DNA position & alt	cdna	Gene ID	Type event	Gene ID	g.DNA position & alt	cdna	Gene ID	Type event			Gene ID	g.DNA position & alt	Gene ID	g.DNA position & alt	Gene ID	g.DNA position & alt	Gene ID	g.DNA position & alt	Gene ID	g.DNA position & alt	Gene ID	g.DNA position & alt
	ACSL6	chr5:g.131303709G>A	c.1520C>T	NTRK1	GAIN	PIK3CA	chr3:g.178952007A>G	c.3062A>G	TOP2A	GAIN			ATM	chr11:108124586-108124586 AGA>-	ATM	chr11:108124586-108124586 AGA>-	ATM	chr11:108124586-108124586 AGA>-	ATM	chr11:108114793 G>T	FEN1	chr11:61563480 T>C	ATM	chr11:108114793 G>T
	ACVR1B	chr12:g.52374774G>A	c.602G>A	MDM4	GAIN	PIK3CA	chr3:g.178936093G>C	c.1635G>C	MYCL	GAIN			FAT3	chr11:92088309 C>T	KMT2D	chr12:49416115 G>A	POLE	chr12:133209337 G>A	ERBB3	chr12:56482341 G>T	INPPL1	chr11:71936137 C>G	ERBB3	chr12:56482341 G>T
	ACVR2A	chr2:g.148683693delA	c.1310delA	AKT3	GAIN	PIK3CA	chr3:g.178936082G>A	c.1624G>A	MYC	GAIN			KMT2D	chr12:49416115 G>A	ACVR1B	chr12:52374774 G>A	KMT2D	chr12:49416115 G>A	STARD13	chr13:33685021 C>A	TP53	chr17:7577560 A>G	FAF1	chr1:50941333 C>A
	ALK	chr2:g.29416458G>A	c.4495C>T	ARHGEF2	GAIN	TP53	chr17:g.7578407G>C	c.523C>G	KAT6A	GAIN			ACVR1B	chr12:52374774 G>A	CEP290	chr12:88524079-88524079 T>-	ACVR1B	chr12:52374774 G>A	TP53	chr17:7577560 A>G	CHD3	chr17:7804195 C>T	NF2	chr22:30032818 C>T
	APAF1	chr12:g.99071214dupA	c.1805dupA	SETDB1	GAIN	TP53	chr17:g.7577120C>T	c.818G>A	EPHA2	GAIN			CEP290	chr12:88524079-88524079 T>-	CHD8	chr14:21878090 C>T	CEP290	chr12:88524079-88524079 T>-	TP53	chr17:7579699 C>A	FAF1	chr1:50941333 C>A	CTNNA2	chr2:80085198 C>G
	APC	chr5:g.112176069delA	c.4778delA	PIK3C2B	GAIN	TP53	chr17:g.7578535T>C	c.395A>G	PAK1	GAIN			CHD8	chr14:21878090 C>T	FOXA1	chr14:38061612 C>T	CHD8	chr14:21878090 C>T	FAF1	chr1:50941333 C>A	NF2	chr22:30032818 C>T	PIK3CA	chr3:178936093 G>C
	APC	chr5:g.112111412_112111415delATAG	c.509_512delATAG	ARNT	GAIN	TP53	chr17:g.7578203C>T	c.646G>A	FGF4	GAIN			HERC2	chr15:28358717 A>G	OCA2	chr15:28230225 G>A	DICER1	chr14:95571499 G>A	FOXA2	chr20:22562814-22562814 GCAGGTGGGCCGCG>-	CTNNA2	chr2:80085198 C>G	CSMD3	chr8:113668499 C>T
	APC	chr5:g.112173857C>T	c.2566C>T	PDE4DIP	GAIN	MYC	chr8:g.128750945C>T	c.482C>T	FGF3	GAIN			MGA	chr15:42019391-42019391 AG>-	MGA	chr15:42019391-42019391 AG>-	MGA	chr15:42019391-42019391 AG>-	NF2	chr22:30032818 C>T	PIK3CA	chr3:178936093 G>C
	APC	chr5:g.112175525G>T	c.4234G>T	PRCC	GAIN	PPP2R1A	chr19:g.52716326G>C	c.770G>C	CCND1	GAIN			SMAD3	chr15:67477184 G>A	SMAD3	chr15:67477184 G>A	SMAD3	chr15:67477184 G>A	CTNNA2	chr2:80085198 C>G	MAP3K4	chr6:161469999 T>C
	APC	chr5:g.112175883dupA	c.4592dupA	ASH1L	GAIN	PPP2R1A	chr19:g.52715971C>G	c.536C>G	TCEA1	GAIN			PRKCB	chr16:24192134 T>C	TSC2	chr16:2129166 G>A	ERCC4	chr16:14014150 G>T	PIK3CA	chr3:178952085 A>G	NOTCH1	chr9:139412721 C>T
	APC	chr5:g.112164608dupA	c.1682dupA	H3F3A	GAIN	POLE	chr12:g.133236074C>T	c.3082G>A	SOX17	GAIN			ZFHX3	chr16:72991949-72991949 C>-	PRKCB	chr16:24192134 T>C	PRKCB	chr16:24192134 T>C	MUC4	chr3:195510612-195510612 GCTGGTGACAGGAAGAGGGGTGGCCTGACCTGTGGATGCTGAGTAAGTGTCGGTGACAGGAAGAGGGGTGGTGTCACCTGTGGATGCTGAGGAAGT>-
	AR	chrX:g.66765626A>T	c.638A>T	MUC1	GAIN				PLAG1	GAIN			NCOR1	chr17:16029446-16029446 T>-	CREBBP	chr16:3828768 C>T	ZFHX3	chr16:72991949-72991949 C>-	MAP3K4	chr6:161469999 T>C
	ARAP3	chr5:g.141046006G>A	c.2557C>T	BCL9	GAIN				NDRG1	GAIN			TAOK1	chr17:27778694 A>G	ZFHX3	chr16:72991949-72991949 C>-	NCOR1	chr17:16029446-16029446 T>-	KMT2C	chr7:152012410 C>T
	ARAP3	chr5:g.141052421delG	c.1171delC	TXNIP	GAIN				NCOA2	GAIN			NF1	chr17:29579995-29579996 ->A	PRPF8	chr17:1576859 C>T	SHMT1	chr17:18232216 G>A	NOTCH1	chr9:139412721 C>T
	ARFGEF2	chr20:g.47567983G>T	c.400G>T	MLLT11	GAIN				HOOK3	GAIN			ERBB2	chr17:37884254 C>T	TAOK1	chr17:27778694 A>G	TAOK1	chr17:27778694 A>G
	ARHGAP26	chr5:g.142500587G>A	c.1573G>A	TPM3	GAIN				COX6C	GAIN			CCR7	chr17:38711425-38711425 G>-	ERBB2	chr17:37884254 C>T	NF1	chr17:29579995-29579996 ->A
	ARHGAP26	chr5:g.142283222G>A	c.820G>A	SPRR3	GAIN				RNF213	GAIN			RNF43	chr17:56435161-56435161 C>-	TP53	chr17:7577070 G>A	ERBB2	chr17:37884254 C>T
	ARHGAP29	chr1:g.94685921C>T	c.233G>A	SET	GAIN				NUMA1	GAIN			TMC8	chr17:76129559 C>T	TMC8	chr17:76129559 C>T	RNF43	chr17:56435161-56435161 C>-
	ARHGAP35	chr19:g.47424766delA	c.2834delA	ETV5	GAIN				CTTN	GAIN			CTC1	chr17:8132682 C>T	CTC1	chr17:8132682 C>T	TMC8	chr17:76129559 C>T
	ARID1A	chr1:g.27087568delC	c.2142delC	MAP4K1	GAIN				CANT1	GAIN			CARM1	chr19:11024679 G>A	CARM1	chr19:11024679 G>A	CHD3	chr17:7810293 C>T
	ARID1A	chr1:g.27057942delC	c.1650delC	BCL11A	GAIN				ASPSCR1	GAIN			SMARCA4	chr19:11145753 G>A	SMARCA4	chr19:11145753 G>A	CTC1	chr17:8132682 C>T
	ARID1A	chr1:g.27101421delC	c.4703delC	BPTF	GAIN				ACTG1	GAIN			PIK3R2	chr19:18273295 G>A	PIK3R2	chr19:18273295 G>A	CARM1	chr19:11024679 G>A
	ARID1A	chr1:g.27106809delC	c.6420delC	KAT6A	GAIN				VEGFA	GAIN			CIC	chr19:42797832 C>T	CIC	chr19:42797832 C>T	SMARCA4	chr19:11144146 C>T
	ARID1A	chr1:g.27105937delG	c.5548delG	WHSC1L1	GAIN				SOX2	GAIN			CLCC1	chr1:109484090 C>T	CLCC1	chr1:109484090 C>T	PIK3R2	chr19:18273295 G>A
	ARID1A	chr1:g.27023331delC	c.437delC	FGFR1	GAIN				RICTOR	GAIN			PIP5K1A	chr1:151206691 C>T	PIP5K1A	chr1:151206691 C>T	CIC	chr19:42797832 C>T
	ARID1A	chr1:g.27106732C>T	c.6343C>T	ESR1	GAIN				DROSHA	GAIN			SPEN	chr1:16202860 A>C	SPEN	chr1:16202860 A>C	CLCC1	chr1:109484090 C>T
	ARID1A	chr1:g.27023565delC	c.671delC	TCEA1	GAIN				CCNE1	GAIN			EPHA2	chr1:16474977-16474977 C>-	EPHA2	chr1:16474977-16474977 C>-	PIP5K1A	chr1:151206691 C>T
	ARID1A	chr1:g.27102130dupT	c.5056dupT	SOX17	GAIN				CCND3	GAIN			RNASEL	chr1:182555413-182555413 CAGCAGCGTCC>-	ARID1A	chr1:27023560-27023560 C>-	SPEN	chr1:16202860 A>C
	ARID1A	chr1:g.27106492G>T	c.6103G>T	NDRG1	GAIN				AURKA	GAIN			ARID1A	chr1:27023560-27023560 C>-	PTPRU	chr1:29618419 G>A	EPHA2	chr1:16474977-16474977 C>-
	ARID1A	chr1:g.27105937dupG	c.5548dupG	PLAG1	GAIN				ERBB2	GAIN			SRC	chr20:36031742 C>T	PTPRF	chr1:44057026 C>T	PPP2R5A	chr1:212502630 G>T
	ARID1A	chr1:g.27089656_27089660delACATG	c.2612_2616delACATG	COX6C	GAIN				CDK12	GAIN			ITGAV	chr2:187521085-187521085 G>-	SRC	chr20:36031742 C>T	ARID4B	chr1:235397767-235397767 T>-
	ARID1B	chr6:g.157527802C>T	c.5527C>T	HOOK3	GAIN				BCL2	GAIN			DNMT3A	chr2:25497931 C>T	ITGAV	chr2:187521085-187521085 G>-	ARID1A	chr1:27023560-27023560 C>-
	ARID1B	chr6:g.157522163C>A	c.4435C>A	MYB	GAIN				TRERF1	GAIN			ZFP36L2	chr2:43452623-43452623 CC>-	BMPR2	chr2:203420159 C>T	SRC	chr20:36031742 C>T
	ARID1B	chr6:g.157469776delC	c.2570delC	AREG	GAIN				TFRC	GAIN			MSH2	chr2:47639588-47639588 A>-	ZFP36L2	chr2:43452623-43452623 CC>-	ITGAV	chr2:187521085-187521085 G>-
	ARID1B	chr6:g.157405875C>T	c.2117C>T	CCND1	GAIN				TFEB	GAIN			CTNNB1	chr3:41266104 G>A	MSH2	chr2:47639588-47639588 A>-	ERBB4	chr2:212566818 C>T
	ARID2	chr12:g.46287473A>T	c.5332A>T	CCND2	GAIN				TERT	GAIN			TET2	chr4:106155973-106155973 GTGA>-	PIK3CA	chr3:178916726 G>A	ZFP36L2	chr2:43452623-43452623 CC>-
	ARID4A	chr14:g.58814458delA	c.1266delA	CCNE1	GAIN				SS18L1	GAIN			INPP4B	chr4:143007332-143007332 T>-	CTNNB1	chr3:41266104 G>A	MSH2	chr2:47639588-47639588 A>-
	ARID4B	chr1:g.235397772delT	c.626delA	CDK4	GAIN				RFC4	GAIN			NSD2	chr4:1957834 G>A	INPP4B	chr4:143007332-143007332 T>-	TP63	chr3:189526314 C>T
	ARID4B	chr1:g.235345425dupT	c.2815dupA	CDK6	GAIN				PIK3CA	GAIN			APC	chr5:112175525 G>T	NSD2	chr4:1957834 G>A	CTNNB1	chr3:41266104 G>A
	ARID5B	chr10:g.63850711dupA	c.1489dupA	DROSHA	GAIN				LPP	GAIN			TRIO	chr5:14378228 G>A	APC	chr5:112175496 C>T	TET2	chr4:106155973-106155973 GTGA>-
	ASPM	chr1:g.197070697T>C	c.7684A>G	EPHA2	GAIN				LIFR	GAIN			NFKBIE	chr6:44227997 G>A	TRIO	chr5:14378228 G>A	INPP4B	chr4:143007332-143007332 T>-
	ATF1	chr12:g.51189734G>A	c.136G>A	EREG	GAIN				HSP90AB1	GAIN			MPLKIP	chr7:40173939-40173940 ->C	NOTCH4	chr6:32170147-32170147 C>-	FAT1	chr4:187532696 G>A
	ATM	chr11:g.108173618dupT	c.5358dupT	ERG	GAIN				GNAS	GAIN			WRN	chr8:30973927-30973927 ACA>-	CDKN1A	chr6:36652078 G>A	NSD2	chr4:1957834 G>A
	ATM	chr11:g.108124590_108124592delGAA	c.1948_1950delGAA	FGF3	GAIN				ETV5	GAIN			BCORL1	chrX:129162789 C>T	NFKBIE	chr6:44227997 G>A	PDGFRA	chr4:55136826 G>A
	ATM	chr11:g.108127035G>C	c.2218G>C	FGF4	GAIN				EIF4G1	GAIN			RPGR	chrX:38146025-38146025 CCT>-	MPLKIP	chr7:40173939-40173940 ->C	APC	chr5:112175525 G>T
	ATP1A1	chr1:g.116939323G>A	c.1940G>A	FLT4	GAIN				EIF4A2	GAIN					WRN	chr8:30973927-30973927 ACA>-	TRIO	chr5:14378228 G>A
	ATR	chr3:g.142177951T>C	c.7352A>G	FRS2	GAIN				DLG1	GAIN					SOX17	chr8:55371697 G>A	NFKBIE	chr6:44227997 G>A
	ATR	chr3:g.142242839A>G	c.4148T>C	JUN	GAIN				CHD6	GAIN					BCORL1	chrX:129162789 C>T	ZNF292	chr6:87965719 C>T
	AXIN1	chr16:g.347988delC	c.1523delG	MDM2	GAIN				BRD4	GAIN					RPGR	chrX:38146025-38146025 CCT>-	MPLKIP	chr7:40173939-40173940 ->C
	AXIN2	chr17:g.63532659delT	c.1925delA	MYC	GAIN				BCL7A	GAIN							WRN	chr8:30973927-30973927 ACA>-
	AXIN2	chr17:g.63532591delC	c.1994delG	MYCL	GAIN				BCL6	GAIN							PREX2	chr8:69009432 C>T
	AXIN2	chr17:g.63532477delC	c.2102delG	PAK1	GAIN				ARHGEF2	GAIN							BCORL1	chrX:129162789 C>T
	BARD1	chr2:g.215645981dupT	c.623dupA	RICTOR	GAIN				KIF5B	GAIN							HCFC1	chrX:153225526 C>T
	BCOR	chrX:g.39921444T>C	c.4376A>G	SOX2	GAIN				ZNF521	GAIN							FLNA	chrX:153582068 G>A
	BCORL1	chrX:g.129162789C>T	c.4258C>T	ALK	GAIN				NTRK1	GAIN							RPGR	chrX:38146025-38146025 CCT>-
	BIRC6	chr2:g.32820108delA	c.13509delA	AURKA	GAIN				MDM4	GAIN
	BIRC6	chr2:g.32693638delT	c.5914delT	CCND3	GAIN				MDM2	GAIN
	BLM	chr15:g.91310214delA	c.2268delA	CD274	GAIN				FGFR2	GAIN
	BLM	chr15:g.91341548G>A	c.3339G>A	EGFR	GAIN				AKT3	GAIN
	BLM	chr15:g.91337451G>A	c.3074G>A	JAK2	GAIN				WHSC1L1	GAIN
	CAD	chr2:g.27465762A>G	c.6401A>G	PPM1D	GAIN				SMARCA2	GAIN
	CARD11	chr7:g.2958190G>A	c.2542C>T	REL	GAIN				MET	GAIN
	CARM1	chr19:g.11024679G>A	c.796G>A	SMARCA2	GAIN				FGFR1	GAIN
	CCAR1	chr10:g.70509286A>T	c.962A>T	VEGFA	GAIN				ZNF331	GAIN
	CDC73	chr1:g.193205421C>T	c.1352C>T	ABL1	GAIN				TXNIP	GAIN
	CDH10	chr5:g.24537698delT	c.322delA	AKAP9	GAIN				TPM3	GAIN
	CDH17	chr8:g.95172250delC	c.1504delG	ARHGEF12	GAIN				TFPT	GAIN
	CDKN2B	chr9:g.22006081C>T	c.322G>A	BCL6	GAIN				STARD13	GAIN
	CEP290	chr12:g.88524086delT	c.635delA	BCR	GAIN				SPRR3	GAIN
	CHD3	chr17:g.7798772delG	c.1796delG	BIRC3	GAIN				SETDB1	GAIN
	CHD3	chr17:g.7798771delC	c.1795delC	BRAF	GAIN				RPN1	GAIN
	CHD3	chr17:g.7813828delC	c.5850delC	BRD3	GAIN				PRCC	GAIN
	CHD3	chr17:g.7810948delG	c.5131delG	BRD4	GAIN				PIK3C2B	GAIN
	CHD3	chr17:g.7810293C>T	c.4787C>T	CBFB	GAIN				NUP107	GAIN
	CHD6	chr20:g.40126084G>C	c.1032C>G	CBL	GAIN				MUC1	GAIN
	CHD8	chr14:g.21862245delG	c.5713delC	CNBP	GAIN				MLLT11	GAIN
	CHD8	chr14:g.21862454delG	c.5585delC	CREB3L2	GAIN				KDM5A	GAIN
	CHD8	chr14:g.21878090C>T	c.2284G>A	CTTN	GAIN				HSPA8	GAIN
	CIC	chr19:g.42797832C>T	c.3884C>T	DLG1	GAIN				H3F3A	GAIN
	CLASP2	chr3:g.33614743C>T	c.2585G>A	EIF4A2	GAIN				CNOT3	GAIN
	CLCC1	chr1:g.109484090C>T	c.733G>A	EIF4G1	GAIN				CNBP	GAIN
	CNBD1	chr8:g.88298883dupA	c.1026dupA	ERBB3	GAIN				CBL	GAIN
	CNOT1	chr16:g.58562552C>A	c.6280G>T	FNBP1	GAIN				BTK	GAIN
	CNOT1	chr16:g.58622807C>T	c.106G>A	HSPA8	GAIN				BIRC3	GAIN
	CNOT1	chr16:g.58589734T>C	c.2558A>G	IDH2	GAIN				BCL9	GAIN
	CNOT1	chr16:g.58580654C>T	c.3751-1G>A	KDM5A	GAIN				ASH1L	GAIN
	CNTNAP1	chr17:g.40843952A>G	c.2473A>G	KIAA1549	GAIN				ARNT	GAIN
	CNTNAP2	chr7:g.146805414dupA	c.726dupA	KIF5B	GAIN				ARHGEF12	GAIN
	CNTNAP2	chr7:g.146818144G>A	c.828G>A	KIT	GAIN				TRIM24	GAIN
	CR2	chr1:g.207642050dupC	c.624dupC	KRAS	GAIN				SMO	GAIN
	CR2	chr1:g.207642050delC	c.624delC	LIFR	GAIN				RHEB	GAIN
	CREBBP	chr16:g.3817727delT	c.3250delA	LPP	GAIN				MNX1	GAIN
	CRNKL1	chr20:g.20024165G>A	c.1426C>T	MACF1	GAIN				KIAA1549	GAIN
	CRNKL1	chr20:g.20024164C>T	c.1427G>A	NCOA2	GAIN				CREB3L2	GAIN
	CRNKL1	chr20:g.20028526G>A	c.988C>T	NFE2L2	GAIN				BRAF	GAIN
	CSDA	chr12:g.10862702C>A	c.585G>T	NTN4	GAIN				RAF1	GAIN
	CSF1R	chr5:g.149449796C>T	c.1268G>A	NUMA1	GAIN				JAK2	GAIN
	CSMD3	chr8:g.113364742G>A	c.6158C>T	NUP107	GAIN				CD274	GAIN
	CSNK2A1	chr20:g.485874C>A	c.102-1G>T	NUP214	GAIN				CCND2	GAIN
	CTC1	chr17:g.8135375C>T	c.2231G>A	PIK3CA	GAIN				AKT2	GAIN
	CTC1	chr17:g.8132682C>T	c.3094G>A	PLXNA1	GAIN				SET	GAIN
	CTC1	chr17:g.8139483C>A	c.970G>T	RALGDS	GAIN				PPARG	GAIN
	CTCF	chr16:g.67645345delA	c.610delA	RFC4	GAIN				KRAS	GAIN
	CTCF	chr16:g.67645345dupA	c.610dupA	RPN1	GAIN				IDH2	GAIN
	CTCF	chr16:g.67645144dupG	c.409dupG	SCAI	GAIN				HCFC1	GAIN
	CTNNA2	chr2:g.80085246C>T	c.406C>T	SMO	GAIN				ERBB3	GAIN
	CTNNA2	chr2:g.79971708G>T	c.298G>T	STARD13	GAIN				CDX2	GAIN
	CTNNB1	chr3:g.41266104G>A	c.101G>A	TFRC	GAIN				PDCD1LG2	GAIN
	CTNND1	chr11:g.57564227G>A	c.719G>A	TRIM24	GAIN				MAP4K1	GAIN
	CTNND2	chr5:g.11199638delT	c.1901delA	ACTG1	GAIN				JUN	GAIN
	CUL2	chr10:g.35351922dupA	c.251dupT	ASPSCR1	GAIN				FRS2	GAIN
	CUX1	chr7:g.101892155C>T	c.4384C>T	CANT1	GAIN				FLT4	GAIN
	CUX1	chr7:g.101870756delC	c.3273delC	CHD6	GAIN				CHCHD7	GAIN
	CUX1	chr7:g.101844953delC	c.2409delC	CHIC2	GAIN				TFE3	GAIN
	DCC	chr18:g.50976897dupC	c.3257dupC	CLTC	GAIN				NSD1	GAIN
	DHX15	chr4:g.24542516A>G	c.1541T>C	DDX5	GAIN				FGFR4	GAIN
	DICER1	chr14:g.95569793G>A	c.3940C>T	FGFR3	GAIN				REL	GAIN
	DICER1	chr14:g.95572076G>A	c.3032C>T	FIP1L1	GAIN				GRM3	GAIN
	DICER1	chr14:g.95571499G>A	c.3178C>T	GNAS	GAIN				CDK6	GAIN
	DLG1	chr3:g.196863460C>T	c.1072G>A	HSP90AB1	GAIN				RBBP7	GAIN
	DNM2	chr19:g.10909225C>T	c.1399C>T	PDCD1LG2	GAIN				PDGFRA	GAIN
	DNMT3A	chr2:g.25505472G>A	c.286C>T	PDGFRA	GAIN				KIT	GAIN
	ECT2L	chr6:g.139206927C>T	c.2219C>T	RAC1	GAIN				FIP1L1	GAIN
	EED	chr11:g.85988118C>T	c.1063C>T	RNF213	GAIN				CHIC2	GAIN
	ELF4	chrX:g.129208556C>A	c.247G>T	TFEB	GAIN				BCL11A	GAIN
	ELF4	chrX:g.129201426G>A	c.1262C>T	TRERF1	GAIN				AKAP9	GAIN
	EP300	chr22:g.41566531delA	c.4408delA	WHSC1	GAIN				MYB	GAIN
	EP300	chr22:g.41568561T>A	c.4511T>A	ZNF521	GAIN				CRTC3	GAIN
	EPHA2	chr1:g.16462204delG	c.1379delC	RB1	LOSS				TSC1	LOSS
	EPHA2	chr1:g.16475323C>T	c.373G>A	RECQL4	LOSS				TP53	LOSS
	EPHA2	chr1:g.16474982delC	c.719delG	CCNC	LOSS				SUFU	LOSS
	EPHA2	chr1:g.16462173A>G	c.1405T>C	GPC3	LOSS				STK11	LOSS
	ERBB2	chr17:g.37884254C>T	c.3725C>T	KDM6A	LOSS				SMARCB1	LOSS
	ERBB2	chr17:g.37866444C>T	c.749C>T	LRP1B	LOSS				NF2	LOSS
	ERBB3	chr12:g.56478854G>A	c.310G>A	PRDM1	LOSS				MAP2K4	LOSS
	ERBB4	chr2:g.212566818C>T	c.1363G>A	PTEN	LOSS				KDM6A	LOSS
	ERCC2	chr19:g.45873792A>G	c.5+2T>C	FAT1	LOSS				INPP4B	LOSS
	ERCC4	chr16:g.14014150G>T	c.128G>T	FRG1	LOSS				GPC3	LOSS
	ERCC4	chr16:g.14029033G>A	c.1244G>A	ING2	LOSS				FLCN	LOSS
	ERG	chr21:g.39775601C>T	c.440G>A	IRF2	LOSS				FBXW7	LOSS
	FAM175A	chr4:g.84388676_84388678delTTC	c.615_617delAGA	AMER1	LOSS				FANCC	LOSS
	FAM46C	chr1:g.118166014G>A	c.524G>A	ATRX	LOSS				FANCA	LOSS
	FAM47C	chrX:g.37028270delC	c.1787delC						CHEK2	LOSS
	FANCC	chr9:g.98003016delT	c.265delA						APOBEC3B	LOSS
	FANCE	chr6:g.35425721dupC	c.929dupC						AMER1	LOSS
	FAT1	chr4:g.187630611delT	c.377delA						RB1	LOSS
	FAT1	chr4:g.187534478dupG	c.9253dupC						PAX5	LOSS
	FAT1	chr4:g.187532696G>A	c.9697C>T						CDKN2B	LOSS
	FAT2	chr5:g.150948381A>G	c.112T>C						CDKN2A	LOSS
	FAT2	chr5:g.150922992C>T	c.7696G>A						BIRC3	LOSS
	FAT3	chr11:g.92538456C>T	c.9034C>T						ATM	LOSS
	FAT3	chr11:g.92526021C>G	c.4700C>G						ARID1A	LOSS
	FAT4	chr4:g.126373909C>T	c.11738C>T						ZNRF3	LOSS
	FAT4	chr4:g.126372742G>A	c.10571G>A						ZFHX3	LOSS
	FAT4	chr4:g.126373539C>T	c.11368C>T						WWOX	LOSS
	FBXO11	chr2:g.48066076_48066079delTAAG	c.509_512delACTT						WRN	LOSS
	FBXW7	chr4:g.153249384C>T	c.1394G>A						TP53BP1	LOSS
	FGFR2	chr10:g.123256144C>T	c.1768G>A						TJP1	LOSS
	FGFR2	chr10:g.123260369G>A	c.1535C>T						NCOR1	LOSS
	FGFR2	chr10:g.123274734A>T	c.1187T>A						MSR1	LOSS
	FGFR2	chr10:g.123260453A>T	c.1451T>A						MGA	LOSS
	FKBP9	chr7:g.33014810dupC	c.384dupC						IRF2	LOSS
	FLCN	chr17:g.17119716dupG	c.1285dupC						ING2	LOSS
	FLNA	chrX:g.153582068G>A	c.5714C>T						FRG1	LOSS
	FLNA	chrX:g.153587457C>T	c.4369G>A						FAT1	LOSS
	FLNA	chrX:g.153583049delG	c.5252delC						DLC1	LOSS
	FOXA1	chr14:g.38060917delG	c.1077delC						BUB1B	LOSS
	FOXA2	chr20:g.22563351C>T	c.529G>A						B2M	LOSS
	FOXA2	chr20:g.22563394_22563395insACAC	c.486_487insTGTG						ATRX	LOSS
	FOXO1	chr13:g.41134822C>T	c.806G>A						TNFRSF14	LOSS
	FXR1	chr3:g.180653018A>C	c.197A>C						SDHD	LOSS
	GATA3	chr10:g.8100631G>A	c.605G>A						SDHB	LOSS
	GATA3	chr10:g.8097622G>A	c.4G>A						MAD1L1	LOSS
	GLI1	chr12:g.57864223delC	c.1700delC						ELF1	LOSS
	GLI1	chr12:g.57860081delG	c.821delG						SUZ12	LOSS
	GLI1	chr12:g.57860080_57860081dupGG	c.820_821dupGG						NF1	LOSS
	GLI1	chr12:g.57859617_57859618dupAG	c.671_672dupAG						ZNF750	LOSS
	HCFC1	chrX:g.153229677G>A	c.401C>T						SMAD4	LOSS
	HCFC1	chrX:g.153225526C>T	c.1171G>A						SH2B3	LOSS
	HCFC1	chrX:g.153227013G>A	c.884C>T						LRP1B	LOSS
	HERC2	chr15:g.28422275T>C	c.9255-2A>G						DCC	LOSS
	HERC2	chr15:g.28420671G>A	c.9818C>T						AXIN1	LOSS
	HGF	chr7:g.81332000C>T	c.2084G>A						APC	LOSS
	HGF	chr7:g.81374421C>A	c.641G>T						BRCA1	LOSS
	HIST1H3B	chr6:g.26031973C>G	c.316G>C						SMAD3	LOSS
	HLA-A	chr6:g.29910572C>T	c.112C>T						ERBB2IP	LOSS
	HNF1A	chr12:g.121432117delG	c.864delG						TSC2	LOSS
	HNRPDL	chr4:g.83350511delG	c.338delC						RECQL4	LOSS
	HSP90AA1	chr14:g.102548528G>A	c.2375C>T						CSDE1	LOSS
	HSPA8	chr11:g.122929838T>C	c.1252A>G						SOX2	LOSS
	ING1	chr13:g.111372025C>T	c.1015C>T						RICTOR	LOSS
	INPP4B	chr4:g.143007338delT	c.2452delA						MDM2	LOSS
	INPP4B	chr4:g.143003286T>A	c.2540A>T						JUN	LOSS
	INPPL1	chr11:g.71948754delC	c.3466delC						FRS2	LOSS
	INPPL1	chr11:g.71948215delC	c.2927delC						FGFR2	LOSS
	IRS2	chr13:g.110436963G>A	c.1438C>T						DROSHA	LOSS
	IRS4	chrX:g.107976516delA	c.3062delT						CCNE1	LOSS
	ITGAV	chr2:g.187521091delG	c.1682delG						AURKA	LOSS
	ITSN1	chr21:g.35093501C>A	c.47C>A						AKT2	LOSS
	KAT6B	chr10:g.76739019G>A	c.2153G>A						NTRK1	LOSS
	KDM5C	chrX:g.53224251C>T	c.3301-1G>A						MYC	LOSS
	KDM5C	chrX:g.53223796C>G	c.3563G>C						MDM4	LOSS
	KDM6A	chrX:g.44833919G>A	c.343G>A						FLT4	LOSS
	KDM6A	chrX:g.44820625G>T	c.322G>T						CCND2	LOSS
	KRAS	chr12:g.25398284C>T	c.35G>A						RAF1	LOSS
	LRP1B	chr2:g.141200111T>C	c.10376A>G						ZNF521	LOSS
	LRP1B	chr2:g.141806753G>A	c.1591C>T						TXNIP	LOSS
	LRP1B	chr2:g.141243017dupT	c.9325dupA						TFRC	LOSS
	LRPPRC	chr2:g.44190774C>T	c.1441G>A						TERT	LOSS
	LZTR1	chr22:g.21350329G>A	c.2147G>A						TCEA1	LOSS
	MAP2K2	chr19:g.4110607C>T	c.350G>A						SS18L1	LOSS
	MAP3K1	chr5:g.56178263delA	c.3236delA						SOX17	LOSS
	MAP3K1	chr5:g.56152428C>T	c.484C>T						RFC4	LOSS
	MAP3K1	chr5:g.56171021G>T	c.1849G>T						PLAG1	LOSS
	MAP3K11	chr11:g.65380909dupG	c.324dupC						PIK3CA	LOSS
	MAP4K3	chr2:g.39552894G>C	c.784C>G						NUP107	LOSS
	MBL2	chr10:g.54530456delT	c.282delA						NCOA2	LOSS
	MED12	chrX:g.70354300G>A	c.4711G>A						MAP4K1	LOSS
	MED12	chrX:g.70352357C>T	c.4384C>T						LPP	LOSS
	MEN1	chr11:g.64572099delG	c.1561delC						LIFR	LOSS
	MEN1	chr11:g.64572099dupG	c.1561dupC						KDM5A	LOSS
	MGA	chr15:g.42028819delT	c.4357delT						GNAS	LOSS
	MGA	chr15:g.42019393_42019394delAG	c.3446_3447delAG						ETV5	LOSS
	MGA	chr15:g.42052624A>G	c.7295A>G						EIF4G1	LOSS
	MGA	chr15:g.42026718A>G	c.3844-2A>G						EIF4A2	LOSS
	MKRN3	chr15:g.23811197C>T	c.268C>T						DLG1	LOSS
	MLL	chr11:g.118375078T>C	c.8471T>C						CHD6	LOSS
	MLL2	chr12:g.49434496delG	c.7061delC						CHCHD7	LOSS
	MLL2	chr12:g.49436033delG	c.5952delC						BRD4	LOSS
	MLL2	chr12:g.49424118delC	c.13948delG						BCL9	LOSS
	MLL2	chr12:g.49416115G>A	c.16360C>T						BCL6	LOSS
	MLL2	chr12:g.49443463A>G	c.3906+2T>C						ZNF331	LOSS
	MLL2	chr12:g.49434567dupG	c.6991dupC						TPM3	LOSS
	MLL2	chr12:g.49424448dupC	c.13780dupG						TFPT	LOSS
	MLL2	chr12:g.49443672delC	c.3704delG						TFE3	LOSS
	MLL2	chr12:g.49432396G>A	c.8743C>T						STARD13	LOSS
	MLL3	chr7:g.151859319_151859325delCAACAAG	c.11337_11343delCTTGTTG						SPRR3	LOSS
	MLL3	chr7:g.151884914_151884923delGGCATCCGTG	c.4670_4679delCACGGATGCC						SETDB1	LOSS
	MPLKIP	chr7:g.40173945dupC	c.227dupG						SET	LOSS
	MRE11A	chr11:g.94212849A>C	c.393T>G						PRCC	LOSS
	MSH2	chr2:g.47639594delA	c.687delA						NSD1	LOSS
	MSH6	chr2:g.48030698delT	c.3312delT						MUC1	LOSS
	MYH10	chr17:g.8408106C>T	c.3412G>A						MLLT11	LOSS
	MYH14	chr19:g.50762404G>A	c.2236G>A						IDH2	LOSS
	MYOD1	chr11:g.17741459G>A	c.130G>A						FGFR4	LOSS
	NBEA	chr13:g.36046665G>A	c.6577G>A						CNOT3	LOSS
	NBEA	chr13:g.36202269A>G	c.7501A>G						CDX2	LOSS
	NCOR1	chr17:g.16029453delT	c.1584delA						ASH1L	LOSS
	NCOR1	chr17:g.16022743dupT	c.1914dupA						ARNT	LOSS
	NCOR2	chr12:g.124904517G>A	c.1468C>T						ARHGEF2	LOSS
	NDRG1	chr8:g.134276798C>T	c.197G>A						PPARG	LOSS
	NEDD4L	chr18:g.55983220G>A	c.304G>A						RNF6	LOSS
	NF1	chr17:g.29576135C>T	c.4108C>T						RASA1	LOSS
	NF1	chr17:g.29552149delT	c.1882delT						PIK3R1	LOSS
	NF1	chr17:g.29653185C>T	c.5183C>T						MSH3	LOSS
	NF1	chr17:g.29580002dupA	c.4157dupA						MCC	LOSS
	NF1	chr17:g.29665071C>T	c.6733C>T						GJB2	LOSS
	NF1	chr17:g.29664541G>T	c.6583G>T
	NF1	chr17:g.29679366C>T	c.7549C>T
	NF1	chr17:g.29556468dupT	c.2835dupT
	NFATC4	chr14:g.24843013G>A	c.1861G>A
	NFKBIE	chr6:g.44227997G>A	c.1220C>T
	NOTCH1	chr9:g.139409976C>T	c.1862G>A
	NOTCH1	chr9:g.139396296G>T	c.5542C>A
	NOTCH4	chr6:g.32187918C>T	c.1303G>A
	NOTCH4	chr6:g.32169878C>T	c.3730G>A
	NR4A2	chr2:g.157186380dupG	c.325dupC
	NR4A2	chr2:g.157186380delG	c.325delC
	NSD1	chr5:g.176665365C>T	c.4049C>T
	NTHL1	chr16:g.2096139dupG	c.374dupC
	NUP93	chr16:g.56871569T>C	c.1949T>C
	NUP93	chr16:g.56867222C>T	c.1441C>T
	OCA2	chr15:g.28200310_28200311delTT	c.1840_1841delAA
	PABPC1	chr8:g.101724606G>A	c.956C>T
	PABPC1	chr8:g.101730064G>A	c.440C>T
	PABPC1	chr8:g.101730073T>C	c.431A>G
	PABPC3	chr13:g.25671067C>T	c.731C>T
	PALB2	chr16:g.23625335T>C	c.3191A>G
	PBRM1	chr3:g.52582243G>A	c.4585C>T
	PBRM1	chr3:g.52643948dupT	c.1953dupA
	PDGFRA	chr4:g.55131182T>C	c.725T>C
	PDGFRA	chr4:g.55136826G>A	c.1148G>A
	PIK3C2B	chr1:g.204418410C>T	c.2249G>A
	PIK3CA	chr3:g.178916876G>A	c.263G>A
	PIK3CA	chr3:g.178916890C>T	c.277C>T
	PIK3CA	chr3:g.178916936G>A	c.323G>A
	PIK3CA	chr3:g.178927980T>C	c.1258T>C
	PIK3CA	chr3:g.178952085A>G	c.3140A>G
	PIK3CA	chr3:g.178952084C>T	c.3139C>T
	PIK3CA	chr3:g.178921548G>A	c.1030G>A
	PIK3CB	chr3:g.138461566A>G	c.455T>C
	PIK3CD	chr1:g.9780881C>T	c.1603C>T
	PIK3R1	chr5:g.67589615dupA	c.1378dupA
	PIK3R1	chr5:g.67589581dupA	c.1344dupA
	PIK3R1	chr5:g.67589597delA	c.1360delA
	PIK3R1	chr5:g.67589588_67589595delGAATATAA	c.1351_1358delGAATATAA
	PIK3R2	chr19:g.18273295G>A	c.1088G>A
	PIK3R2	chr19:g.18278070A>G	c.1690A>G
	PIK3R2	chr19:g.18266714T>C	c.25T>C
	PIP5K1A	chr1:g.151206691C>T	c.658C>T
	PLCG1	chr20:g.39788753C>T	c.472C>T
	PMS2	chr7:g.6027164delT	c.1239delA
	POLD1	chr19:g.50905611A>G	c.739A>G
	POLE	chr12:g.133245030delG	c.2091delC
	POLE	chr12:g.133212611C>A	c.5679-1G>T
	POLE	chr12:g.133209337G>A	c.6049C>T
	POLE	chr12:g.133245030dupG	c.2091dupC
	POLQ	chr3:g.121151812G>C	c.7612C>G
	POLQ	chr3:g.121206931delT	c.4851delA
	POT1	chr7:g.124493074C>T	c.821G>A
	PPM1D	chr17:g.58740630dupA	c.1535dupA
	PPP2R5A	chr1:g.212502630G>T	c.335G>T
	PRDM2	chr1:g.14143022G>T	c.5137G>T
	PREX2	chr8:g.68939473G>A	c.458G>A
	PREX2	chr8:g.69009432C>T	c.2549C>T
	PRF1	chr10:g.72360387G>A	c.272C>T
	PRKCB	chr16:g.24192134T>C	c.1418T>C
	PRKCZ	chr1:g.2103534C>T	c.1102C>T
	PRPF8	chr17:g.1562757G>A	c.5032C>T
	PTCH1	chr9:g.98211554delG	c.3606delC
	PTCH1	chr9:g.98209623dupG	c.3921dupC
	PTEN	chr10:g.89692904C>G	c.388C>G
	PTEN	chr10:g.89685308A>G	c.203A>G
	PTEN	chr10:g.89720817delA	c.968delA
	PTEN	chr10:g.89692892G>A	c.376G>A
	PTEN	chr10:g.89717775delA	c.800delA
	PTEN	chr10:g.89717672C>T	c.697C>T
	PTEN	chr10:g.89690838_89690839delAT	c.245_246delAT
	PTEN	chr10:g.89711930dupA	c.548dupA
	PTPN13	chr4:g.87662883G>T	c.2401G>T
	PTPRD	chr9:g.8449838C>A	c.3876-1G>T
	PTPRT	chr20:g.40713340C>T	c.4118G>A
	PTPRT	chr20:g.41101109C>T	c.1247G>A
	QKI	chr6:g.163899811G>T	c.286-1G>T
	RAD50	chr5:g.131973895C>T	c.3598C>T
	RASA1	chr5:g.86672759G>A	c.2246G>A
	RB1	chr13:g.48941648C>T	c.958C>T
	RB1	chr13:g.48881497_48881498dupAG	c.219_220dupAG
	RB1	chr13:g.49030484dupA	c.1959dupA
	RB1	chr13:g.49030373dupA	c.1848dupA
	RGS3	chr9:g.116358017A>G	c.3383A>G
	RHOA	chr3:g.49412922T>C	c.101A>G
	RNF43	chr17:g.56435167delC	c.1976delG
	RNF43	chr17:g.56435673delC	c.1468delG
	RNF43	chr17:g.56448297C>T	c.350G>A
	RNF43	chr17:g.56436109C>T	c.1028G>A
	ROS1	chr6:g.117708138G>T	c.2039C>A
	RPGR	chrX:g.38146029_38146031delCTC	c.2225_2227delAGG
	SALL4	chr20:g.50400989delC	c.2983delG
	SALL4	chr20:g.50401128delT	c.2842delA
	SCAI	chr9:g.127764274C>T	c.1183G>A
	SDHA	chr5:g.228384G>A	c.706G>A
	SDHA	chr5:g.236678G>A	c.1396G>A
	SEC31A	chr4:g.83778137A>T	c.1849T>A
	SETD2	chr3:g.47129604T>G	c.5276A>C
	SETDB1	chr1:g.150933087G>A	c.2549G>A
	SGK1	chr6:g.134491454_134491502delCTCGGCAGCTTCCTTGACGCTGGCTGTGACGAGGACGCTGTCAGGGGAC	c.1486_1534delTCCCCTGACAGCGTCCTCGTCACAGCCAGCGTCAAGGAAGCTGCCGAGG
	SHMT1	chr17:g.18232216G>A	c.1300C>T
	SMAD2	chr18:g.45396924delT	c.250delA
	SMAD3	chr15:g.67477184G>A	c.991G>A
	SMARCA1	chrX:g.128624123C>T	c.1862G>A
	SMARCA4	chr19:g.11132638delG	c.2854delG
	SMARCA4	chr19:g.11098396delC	c.914delC
	SMARCA4	chr19:g.11145753G>A	c.4115G>A
	SMARCA4	chr19:g.11144146C>T	c.3727C>T
	SMO	chr7:g.128829066A>G	c.74A>G
	SMURF2	chr17:g.62589600G>A	c.292C>T
	SMURF2	chr17:g.62579600G>A	c.548C>T
	SMURF2	chr17:g.62602727dupA	c.89dupT
	SOX9	chr17:g.70120035delC	c.1037delC
	SOX9	chr17:g.70118927_70118929delAAG	c.499_501delAAG
	SPEN	chr1:g.16259485delC	c.6750delC
	SPEN	chr1:g.16237754_16237755delTT	c.1201_1202delTT
	SPEN	chr1:g.16202860A>C	c.568A>C
	SRC	chr20:g.36031742C>T	c.1571C>T
	SRGAP1	chr12:g.64485136G>T	c.1517G>T
	STAG1	chr3:g.136139954G>A	c.2089C>T
	STAG1	chr3:g.136078053C>T	c.2873G>A
	STAT5B	chr17:g.40362310dupC	c.1788dupG
	STAT6	chr12:g.57496276G>A	c.1309C>T
	STIP1	chr11:g.63971594G>T	c.1628G>T
	STIP1	chr11:g.63970612G>A	c.1298G>A
	SVEP1	chr9:g.113169554dupT	c.8330dupA
	SVEP1	chr9:g.113132221G>A	c.10676C>T
	SVEP1	chr9:g.113312231G>C	c.685C>G
	SYNCRIP	chr6:g.86328656G>T	c.1160C>A
	TAF1	chrX:g.70621439A>G	c.3908A>G
	TAF1	chrX:g.70614064G>T	c.3435G>T
	TAF1	chrX:g.70627914G>A	c.4357G>A
	TAOK1	chr17:g.27778694A>G	c.128A>G
	TBX3	chr12:g.115120828G>T	c.178C>A
	TCF7L2	chr10:g.114920444C>T	c.1385C>T
	TET2	chr4:g.106155978_106155981delTGAG	c.879_882delTGAG
	TET2	chr4:g.106157883delT	c.2784delT
	THRAP3	chr1:g.36757000C>T	c.1771C>T
	TJP1	chr15:g.30010796dupT	c.3551dupA
	TMC6	chr17:g.76109680A>G	c.2303T>C
	TMC8	chr17:g.76129559C>T	c.604C>T
	TNC	chr9:g.117797545delG	c.5731delC
	TNFAIP3	chr6:g.138198320G>T	c.913G>T
	TNFAIP3	chr6:g.138192429G>C	c.65G>C
	TNPO2	chr19:g.12821521A>G	c.1184T>C
	TP53	chr17:g.7578538_7578540delTTG	c.393_395delCAA
	TP63	chr3:g.189526314C>T	c.578C>T
	TRIO	chr5:g.14378228G>A	c.3439G>A
	TRRAP	chr7:g.98529085T>C	c.3649T>C
	TRRAP	chr7:g.98553928G>A	c.6021+1G>A
	TSC1	chr9:g.135798830G>C	c.413C>G
	TSC1	chr9:g.135779813A>G	c.2026T>C
	TSC2	chr16:g.2136843G>A	c.4960G>A
	TSC2	chr16:g.2129323T>C	c.3178T>C
	TYRP1	chr9:g.12702423C>T	c.1066C>T
	UBR5	chr8:g.103271336C>G	c.7978G>C
	USP8	chr15:g.50763945T>A	c.802T>A
	USP8	chr15:g.50784990T>C	c.2327T>C
	VIM	chr10:g.17275856C>T	c.808C>T
	WHSC1	chr4:g.1957495G>A	c.2594G>A
	WHSC1	chr4:g.1957834G>A	c.2800G>A
	WHSC1L1	chr8:g.38146051G>A	c.3455C>T
	WNK1	chr12:g.980439delG	c.2148delG
	WNK2	chr9:g.96030136C>T	c.3805C>T
	WNK2	chr9:g.95992150C>T	c.854C>T
	WNK2	chr9:g.96054885dupG	c.5249dupG
	WNK2	chr9:g.96021376delC	c.2546delC
	WRAP53	chr17:g.7605682G>A	c.976G>A
	WRN	chr8:g.30973931_30973933delCAA	c.2335_2337delCAA
	WT1	chr11:g.32450154C>T	c.658G>A
	ZC3H11A	chr1:g.203802936A>T	c.829A>T
	ZFHX3	chr16:g.72821959delC	c.10219delG
	ZFHX3	chr16:g.72829565C>T	c.7016G>A
	ZFHX3	chr16:g.72991954delC	c.2096delG
	ZFHX3	chr16:g.72821966delG	c.10215delC
	ZFP36L2	chr2:g.43452628delC	c.320delG
	ZFP36L2	chr2:g.43452627_43452628delCC	c.319_320delGG
	ZFP36L2	chr2:g.43451599delG	c.1349delC
	ZNF292	chr6:g.87966851delT	c.3504delT
	ZNF292	chr6:g.87964907_87964908delGA	c.1560_1561delGA
	ZNF292	chr6:g.87965719C>T	c.2372C>T
	ZNF292	chr6:g.87970960delA	c.7613delA
	ZNF292	chr6:g.87967382dupA	c.4035dupA
	ZNF479	chr7:g.57200013delG	c.23delC
	ZNRF3	chr22:g.29383142G>T	c.379G>T
	ZNRF3	chr22:g.29446381delC	c.2212delC
	ZNRF3	chr22:g.29442838_29442839delTG	c.879_880delTG
	ZNRF3	chr22:g.29446175G>T	c.2006G>T
