# Supplementary material for: Genomic Validation of Endometrial Cancer Patient-Derived Xenograft Models as a Preclinical Tool
Source: Int J Mol Sci. 2022 Jun 3;23(11):6266. doi: 10.3390/ijms23116266 (PMC9181722; doi:10.3390/ijms23116266)
Supplement: Supplementary file 1 [file ijms-23-06266-s001.zip › Tables S6-S8.xlsx]

## Sheet: gProfiler NETWORK ANALYSIS
Table S6: Table summarizing GO MF terms associated to the most relevant genes altered in MSI or HCN PDX models
source	term_name	term_id	term_size	effective_domain_size	p_adj_color	adjusted_p_value__ENDOMETRIOID MSI	query_size__ENDOMETRIOID MSI	intersection_size__ENDOMETRIOID MSI	p_adj_color	adjusted_p_value__SEROUS HCN	query_size__SEROUS HCN	intersection_size__SEROUS HCN
GO:MF	ATP-dependent microtubule motor activity, minus-end-directed	GO:0008569	18	18679	5.89515e-14	5.89515e-14	98	9	1	1	-1	-1
GO:MF	dynein light intermediate chain binding	GO:0051959	27	18679	5.46704e-12	5.46704e-12	98	9	1	1	39	1
GO:MF	dynein intermediate chain binding	GO:0045505	29	18679	1.15822e-11	1.15822e-11	98	9	1	1	39	1
GO:MF	ATP-dependent microtubule motor activity	GO:1990939	60	18679	1.49627e-08	1.49627e-08	98	9	1	1	-1	-1
GO:MF	microtubule motor activity	GO:0003777	67	18679	4.19938e-08	4.19938e-08	98	9	1	1	-1	-1
GO:MF	calcium ion binding	GO:0005509	723	18679	5.35162e-07	5.35162e-07	98	20	1	1	39	1
GO:MF	motor activity	GO:0003774	116	18679	6.06467e-06	6.06467e-06	98	9	1	1	-1	-1
GO:MF	ion binding	GO:0043167	6056	18679	2.67878e-05	2.67878e-05	98	58	1	1	39	19
GO:MF	histone-lysine N-methyltransferase activity	GO:0018024	46	18679	8.61237e-05	8.61237e-05	98	6	1	1	-1	-1
GO:MF	ryanodine-sensitive calcium-release channel activity	GO:0005219	4	18679	0.000340278	0.000340278	98	3	1	1	-1	-1
GO:MF	calcium-induced calcium release activity	GO:0048763	4	18679	0.000340278	0.000340278	98	3	1	1	-1	-1
GO:MF	histone methyltransferase activity	GO:0042054	58	18679	0.000353761	0.000353761	98	6	1	1	-1	-1
GO:MF	ATP binding	GO:0005524	1500	18679	0.000361602	0.000361602	98	24	1	1	39	8
GO:MF	protein-lysine N-methyltransferase activity	GO:0016279	62	18679	0.000528299	0.000528299	98	6	1	1	-1	-1
GO:MF	lysine N-methyltransferase activity	GO:0016278	62	18679	0.000528299	0.000528299	98	6	1	1	-1	-1
GO:MF	adenyl ribonucleotide binding	GO:0032559	1564	18679	0.000764896	0.000764896	98	24	1	1	39	8
GO:MF	adenyl nucleotide binding	GO:0030554	1577	18679	0.000886017	0.000886017	98	24	1	1	39	8
GO:MF	histone methyltransferase activity (H3-K4 specific)	GO:0042800	18	18679	0.00125627	0.00125627	98	4	1	1	-1	-1
GO:MF	carbohydrate derivative binding	GO:0097367	2282	18679	0.0021359	0.0021359	98	29	1	1	39	10
GO:MF	purine ribonucleoside triphosphate binding	GO:0035639	1846	18679	0.00414522	0.00414522	98	25	1	1	39	9
GO:MF	protein methyltransferase activity	GO:0008276	90	18679	0.00475447	0.00475447	98	6	1	1	-1	-1
GO:MF	transcription factor binding	GO:0008134	556	18679	0.0968312	0.0968312	98	11	0.00676564	0.00676564	39	8
GO:MF	N-methyltransferase activity	GO:0008170	97	18679	0.00732657	0.00732657	98	6	1	1	-1	-1
GO:MF	purine ribonucleotide binding	GO:0032555	1917	18679	0.00800801	0.00800801	98	25	1	1	39	9
GO:MF	purine nucleotide binding	GO:0017076	1932	18679	0.00916061	0.00916061	98	25	1	1	39	9
GO:MF	ribonucleotide binding	GO:0032553	1934	18679	0.00932523	0.00932523	98	25	1	1	39	9
GO:MF	1-phosphatidylinositol-3-kinase activity	GO:0016303	10	18679	0.00997706	0.00997706	98	3	1	1	39	1
GO:MF	actin binding	GO:0003779	449	18679	0.0142818	0.0142818	98	11	1	1	39	1
GO:MF	organic cyclic compound binding	GO:0097159	6291	18679	0.0153138	0.0153138	98	53	0.142357	0.142357	39	24
GO:MF	phosphatidylinositol 3-kinase activity	GO:0035004	12	18679	0.0181522	0.0181522	98	3	1	1	39	1
GO:MF	ATPase	GO:0016887	553	18679	0.0196635	0.0196635	98	12	1	1	39	3
GO:MF	heterocyclic compound binding	GO:1901363	6210	18679	0.0243101	0.0243101	98	52	0.114092	0.114092	39	24
GO:MF	protein-containing complex binding	GO:0044877	1304	18679	0.0249791	0.0249791	98	19	1	1	39	7
GO:MF	protein kinase binding	GO:0019901	677	18679	1	1	98	5	0.0275057	0.0275057	39	8
GO:MF	protein binding	GO:0005515	14767	18679	0.027762	0.027762	98	92	0.498241	0.498241	39	38
GO:MF	DNA binding	GO:0003677	2488	18679	1	1	98	24	0.0320791	0.0320791	39	15
GO:MF	phosphatidylinositol kinase activity	GO:0052742	16	18679	0.0455061	0.0455061	98	3	1	1	39	1
GO:MF	structural constituent of muscle	GO:0008307	43	18679	0.0458192	0.0458192	98	4	1	1	39	1
GO:MF	nucleoside-triphosphatase activity	GO:0017111	424	18679	0.0470541	0.0470541	98	10	1	1	39	1
GO:MF	DNA-dependent protein kinase activity	GO:0004677	3	18679	0.0496707	0.0496707	98	2	1	1	-1	-1
Table S7: Table summarizing GO BP terms associated to the most relevant genes altered in MSI or HCN PDX models
source	term_name	term_id	term_size	effective_domain_size	p_adj_color	adjusted_p_value__ENDOMETRIOID MSI	query_size__ENDOMETRIOID MSI	intersection_size__ENDOMETRIOID MSI	p_adj_color	adjusted_p_value__SEROUS HCN	query_size__SEROUS HCN	intersection_size__SEROUS HCN
GO:BP	positive regulation of metabolic process	GO:0009893	3873	18123	0.477346	0.477346	97	36	3.86209e-09	3.86209e-09	39	29
GO:BP	positive regulation of macromolecule metabolic process	GO:0010604	3568	18123	0.204808	0.204808	97	35	4.76096e-09	4.76096e-09	39	28
GO:BP	positive regulation of nitrogen compound metabolic process	GO:0051173	3143	18123	1	1	97	30	2.08411e-08	2.08411e-08	39	26
GO:BP	positive regulation of cellular metabolic process	GO:0031325	3342	18123	1	1	97	30	8.7697e-08	8.7697e-08	39	26
GO:BP	G1/S transition of mitotic cell cycle	GO:0000082	260	18123	1	1	97	4	2.44684e-07	2.44684e-07	39	10
GO:BP	cell cycle G1/S phase transition	GO:0044843	287	18123	1	1	97	5	6.42214e-07	6.42214e-07	39	10
GO:BP	regulation of nucleobase-containing compound metabolic process	GO:0019219	4123	18123	0.346112	0.346112	97	38	1.49045e-06	1.49045e-06	39	27
GO:BP	positive regulation of cellular process	GO:0048522	5863	18123	1	1	97	47	3.35485e-06	3.35485e-06	39	31
GO:BP	regulation of nitrogen compound metabolic process	GO:0051171	5886	18123	1	1	97	44	3.73526e-06	3.73526e-06	39	31
GO:BP	positive regulation of nucleobase-containing compound metabolic process	GO:0045935	1943	18123	1	1	97	20	5.10978e-06	5.10978e-06	39	19
GO:BP	positive regulation of biological process	GO:0048518	6474	18123	1	1	97	50	6.69921e-06	6.69921e-06	39	32
GO:BP	regulation of primary metabolic process	GO:0080090	6071	18123	1	1	97	45	8.70468e-06	8.70468e-06	39	31
GO:BP	regulation of gene expression	GO:0010468	5218	18123	0.130732	0.130732	97	46	8.76978e-06	8.76978e-06	39	29
GO:BP	regulation of molecular function	GO:0065009	3191	18123	1	1	97	22	1.50817e-05	1.50817e-05	39	23
GO:BP	regulation of RNA metabolic process	GO:0051252	3847	18123	0.17828	0.17828	97	37	1.58272e-05	1.58272e-05	39	25
GO:BP	positive regulation of transcription by RNA polymerase II	GO:0045944	1200	18123	1	1	97	14	1.87333e-05	1.87333e-05	39	15
GO:BP	positive regulation of macromolecule biosynthetic process	GO:0010557	1859	18123	1	1	97	19	1.95953e-05	1.95953e-05	39	18
GO:BP	regulation of cellular metabolic process	GO:0031323	6309	18123	1	1	97	44	2.47171e-05	2.47171e-05	39	31
GO:BP	cellular response to stress	GO:0033554	2142	18123	1	1	97	20	2.60456e-05	2.60456e-05	39	19
GO:BP	regulation of catalytic activity	GO:0050790	2452	18123	1	1	97	16	3.63466e-05	3.63466e-05	39	20
GO:BP	mitotic cell cycle phase transition	GO:0044772	588	18123	1	1	97	5	5.00725e-05	5.00725e-05	39	11
GO:BP	positive regulation of cellular biosynthetic process	GO:0031328	1976	18123	1	1	97	19	5.12683e-05	5.12683e-05	39	18
GO:BP	regulation of cellular macromolecule biosynthetic process	GO:2000112	4102	18123	0.695391	0.695391	97	37	6.23468e-05	6.23468e-05	39	25
GO:BP	nucleic acid metabolic process	GO:0090304	5234	18123	1	1	97	43	6.31006e-05	6.31006e-05	39	28
GO:BP	positive regulation of biosynthetic process	GO:0009891	2013	18123	1	1	97	19	6.854e-05	6.854e-05	39	18
GO:BP	positive regulation of RNA metabolic process	GO:0051254	1775	18123	1	1	97	19	7.24098e-05	7.24098e-05	39	17
GO:BP	regulation of macromolecule biosynthetic process	GO:0010556	4134	18123	0.815395	0.815395	97	37	7.35052e-05	7.35052e-05	39	25
GO:BP	regulation of mitotic cell cycle	GO:0007346	612	18123	1	1	97	6	7.53681e-05	7.53681e-05	39	11
GO:BP	regulation of macromolecule metabolic process	GO:0060255	6622	18123	1	1	97	48	9.07967e-05	9.07967e-05	39	31
GO:BP	mitotic cell cycle process	GO:1903047	956	18123	1	1	97	11	9.09343e-05	9.09343e-05	39	13
GO:BP	regulation of nucleic acid-templated transcription	GO:1903506	3536	18123	0.0685456	0.0685456	97	36	0.000113289	0.000113289	39	23
GO:BP	regulation of developmental process	GO:0050793	2621	18123	0.124131	0.124131	97	29	0.000114196	0.000114196	39	20
GO:BP	regulation of RNA biosynthetic process	GO:2001141	3541	18123	0.0707211	0.0707211	97	36	0.00011644	0.00011644	39	23
GO:BP	regulation of metabolic process	GO:0019222	7175	18123	1	1	97	49	0.000120033	0.000120033	39	32
GO:BP	positive regulation of transcription, DNA-templated	GO:0045893	1623	18123	1	1	97	19	0.000145865	0.000145865	39	16
GO:BP	positive regulation of nucleic acid-templated transcription	GO:1903508	1623	18123	1	1	97	19	0.000145865	0.000145865	39	16
GO:BP	positive regulation of RNA biosynthetic process	GO:1902680	1624	18123	1	1	97	19	0.000147126	0.000147126	39	16
GO:BP	negative regulation of biological process	GO:0048519	5861	18123	1	1	97	45	0.000158531	0.000158531	39	29
GO:BP	regulation of intracellular signal transduction	GO:1902531	1883	18123	1	1	97	20	0.000173307	0.000173307	39	17
GO:BP	regulation of cellular biosynthetic process	GO:0031326	4307	18123	1	1	97	37	0.000174313	0.000174313	39	25
GO:BP	regulation of G1/S transition of mitotic cell cycle	GO:2000045	180	18123	1	1	97	4	0.000178177	0.000178177	39	7
GO:BP	cell cycle phase transition	GO:0044770	681	18123	1	1	97	6	0.000222809	0.000222809	39	11
GO:BP	regulation of biosynthetic process	GO:0009889	4374	18123	1	1	97	38	0.000240732	0.000240732	39	25
GO:BP	regulation of protein metabolic process	GO:0051246	2759	18123	1	1	97	24	0.000272774	0.000272774	39	20
GO:BP	nucleic acid-templated transcription	GO:0097659	3715	18123	0.200113	0.200113	97	36	0.00029393	0.00029393	39	23
GO:BP	RNA biosynthetic process	GO:0032774	3731	18123	0.219219	0.219219	97	36	0.000319184	0.000319184	39	23
GO:BP	chromosome organization	GO:0051276	1270	18123	0.0181887	0.0181887	97	20	0.000327494	0.000327494	39	14
GO:BP	regulation of cell cycle G1/S phase transition	GO:1902806	205	18123	1	1	97	5	0.00043219	0.00043219	39	7
GO:BP	mitotic cell cycle	GO:0000278	1098	18123	1	1	97	11	0.000456185	0.000456185	39	13
GO:BP	regulation of cell population proliferation	GO:0042127	1774	18123	1	1	97	15	0.000500797	0.000500797	39	16
GO:BP	intracellular signal transduction	GO:0035556	2886	18123	0.111601	0.111601	97	31	0.000580663	0.000580663	39	20
GO:BP	nucleobase-containing compound metabolic process	GO:0006139	5752	18123	1	1	97	43	0.000582664	0.000582664	39	28
GO:BP	nucleobase-containing compound biosynthetic process	GO:0034654	4202	18123	1	1	97	36	0.000588077	0.000588077	39	24
GO:BP	gene expression	GO:0010467	6192	18123	1	1	97	49	0.000604604	0.000604604	39	29
GO:BP	cell population proliferation	GO:0008283	2057	18123	1	1	97	20	0.000628469	0.000628469	39	17
GO:BP	regulation of transcription, DNA-templated	GO:0006355	3534	18123	0.0676927	0.0676927	97	36	0.00064191	0.00064191	39	22
GO:BP	regulation of mitotic cell cycle phase transition	GO:1901990	453	18123	1	1	97	5	0.000684025	0.000684025	39	9
GO:BP	regulation of signal transduction	GO:0009966	3251	18123	1	1	97	28	0.00079279	0.00079279	39	21
GO:BP	heterocycle biosynthetic process	GO:0018130	4275	18123	1	1	97	36	0.00082652	0.00082652	39	24
GO:BP	aromatic compound biosynthetic process	GO:0019438	4285	18123	1	1	97	36	0.000865467	0.000865467	39	24
GO:BP	cell cycle process	GO:0022402	1388	18123	1	1	97	15	0.000972387	0.000972387	39	14
GO:BP	RNA metabolic process	GO:0016070	4714	18123	1	1	97	40	0.00113026	0.00113026	39	25
GO:BP	heterocycle metabolic process	GO:0046483	5929	18123	1	1	97	43	0.00117483	0.00117483	39	28
GO:BP	regulation of phosphorylation	GO:0042325	1419	18123	1	1	97	13	0.00127131	0.00127131	39	14
GO:BP	cellular aromatic compound metabolic process	GO:0006725	5973	18123	1	1	97	43	0.00139262	0.00139262	39	28
GO:BP	negative regulation of cellular process	GO:0048523	5153	18123	0.477277	0.477277	97	44	0.00141044	0.00141044	39	26
GO:BP	cellular response to stimulus	GO:0051716	7873	18123	1	1	97	56	0.00152501	0.00152501	39	32
GO:BP	transcription, DNA-templated	GO:0006351	3713	18123	0.197835	0.197835	97	36	0.00156859	0.00156859	39	22
GO:BP	regulation of cell differentiation	GO:0045595	1688	18123	0.924304	0.924304	97	20	0.00167652	0.00167652	39	15
GO:BP	organic cyclic compound biosynthetic process	GO:1901362	4446	18123	1	1	97	37	0.00178292	0.00178292	39	24
GO:BP	regulation of transferase activity	GO:0051338	1036	18123	1	1	97	8	0.00189408	0.00189408	39	12
GO:BP	organelle organization	GO:0006996	4136	18123	2.90094e-07	2.90094e-07	97	51	0.0022395	0.0022395	39	23
GO:BP	regulation of transcription by RNA polymerase II	GO:0006357	2567	18123	0.560182	0.560182	97	27	0.00279391	0.00279391	39	18
GO:BP	regulation of cell cycle phase transition	GO:1901987	543	18123	1	1	97	6	0.00308951	0.00308951	39	9
GO:BP	regulation of cellular protein metabolic process	GO:0032268	2591	18123	1	1	97	22	0.00320714	0.00320714	39	18
GO:BP	positive regulation of cell differentiation	GO:0045597	892	18123	1	1	97	13	0.00324794	0.00324794	39	11
GO:BP	organic cyclic compound metabolic process	GO:1901360	6227	18123	1	1	97	45	0.00360152	0.00360152	39	28
GO:BP	regulation of cell cycle	GO:0051726	1120	18123	1	1	97	11	0.00429745	0.00429745	39	12
GO:BP	signal transduction by p53 class mediator	GO:0072331	290	18123	1	1	97	5	0.00442632	0.00442632	39	7
GO:BP	cellular nitrogen compound biosynthetic process	GO:0044271	5054	18123	1	1	97	37	0.00461967	0.00461967	39	25
GO:BP	positive regulation of developmental process	GO:0051094	1354	18123	0.468761	0.468761	97	18	0.00491644	0.00491644	39	13
GO:BP	response to stress	GO:0006950	4321	18123	1	1	97	32	0.00503214	0.00503214	39	23
GO:BP	cellular macromolecule biosynthetic process	GO:0034645	5081	18123	1	1	97	40	0.00513821	0.00513821	39	25
GO:BP	regulation of cell communication	GO:0010646	3634	18123	1	1	97	32	0.00533598	0.00533598	39	21
GO:BP	cell cycle	GO:0007049	1867	18123	1	1	97	19	0.00600376	0.00600376	39	15
GO:BP	regulation of signaling	GO:0023051	3669	18123	1	1	97	33	0.00626952	0.00626952	39	21
GO:BP	macromolecule biosynthetic process	GO:0009059	5145	18123	1	1	97	40	0.00659196	0.00659196	39	25
GO:BP	transcription by RNA polymerase II	GO:0006366	2729	18123	0.632632	0.632632	97	28	0.00687883	0.00687883	39	18
GO:BP	regulation of phosphorus metabolic process	GO:0051174	1640	18123	1	1	97	14	0.00716685	0.00716685	39	14
GO:BP	regulation of phosphate metabolic process	GO:0019220	1640	18123	1	1	97	14	0.00716685	0.00716685	39	14
GO:BP	regulation of response to stimulus	GO:0048583	4416	18123	1	1	97	31	0.00749294	0.00749294	39	23
GO:BP	positive regulation of cell population proliferation	GO:0008284	985	18123	1	1	97	8	0.00848166	0.00848166	39	11
GO:BP	protein phosphorylation	GO:0006468	1673	18123	1	1	97	17	0.00905721	0.00905721	39	14
GO:BP	cellular macromolecule metabolic process	GO:0044260	8430	18123	1	1	97	55	0.00945454	0.00945454	39	32
GO:BP	regulation of cellular process	GO:0050794	11517	18123	0.161451	0.161451	97	79	0.00982397	0.00982397	39	37
GO:BP	regulation of protein modification process	GO:0031399	1685	18123	1	1	97	19	0.00984827	0.00984827	39	14
GO:BP	multicellular organism development	GO:0007275	5670	18123	3.10471e-06	3.10471e-06	97	59	0.0103748	0.0103748	39	26
GO:BP	neurogenesis	GO:0022008	1698	18123	0.00102579	0.00102579	97	26	0.0107746	0.0107746	39	14
GO:BP	anatomical structure morphogenesis	GO:0009653	2816	18123	1.7635e-06	1.7635e-06	97	40	0.010856	0.010856	39	18
GO:BP	regulation of cell cycle process	GO:0010564	815	18123	1	1	97	10	0.0110747	0.0110747	39	10
GO:BP	cellular nitrogen compound metabolic process	GO:0034641	6576	18123	1	1	97	43	0.0122347	0.0122347	39	28
GO:BP	regulation of protein phosphorylation	GO:0001932	1246	18123	1	1	97	11	0.012948	0.012948	39	12
GO:BP	negative regulation of metabolic process	GO:0009892	3498	18123	1	1	97	24	0.0133031	0.0133031	39	20
GO:BP	phosphorylation	GO:0016310	1996	18123	1	1	97	20	0.0137687	0.0137687	39	15
GO:BP	chromatin organization	GO:0006325	839	18123	0.000731087	0.000731087	97	18	0.0143026	0.0143026	39	10
GO:BP	negative regulation of cell death	GO:0060548	1047	18123	1	1	97	13	0.0151978	0.0151978	39	11
GO:BP	regulation of multicellular organismal process	GO:0051239	2888	18123	1	1	97	26	0.0156239	0.0156239	39	18
GO:BP	cellular response to chemical stress	GO:0062197	356	18123	1	1	97	4	0.0170082	0.0170082	39	7
GO:BP	positive regulation of molecular function	GO:0044093	1774	18123	1	1	97	12	0.017928	0.017928	39	14
GO:BP	peptidyl-amino acid modification	GO:0018193	1309	18123	0.000117218	0.000117218	97	24	0.0214098	0.0214098	39	12
GO:BP	system development	GO:0048731	5095	18123	4.32939e-07	4.32939e-07	97	57	0.0239016	0.0239016	39	24
GO:BP	cellular response to hydrostatic pressure	GO:0071464	3	18123	1	1	97	1	0.0241409	0.0241409	39	2
GO:BP	positive regulation of glial cell proliferation	GO:0060252	22	18123	1	1	-1	-1	0.0246301	0.0246301	39	3
GO:BP	cellular response to DNA damage stimulus	GO:0006974	894	18123	1	1	97	10	0.0249284	0.0249284	39	10
GO:BP	generation of neurons	GO:0048699	1576	18123	0.0121522	0.0121522	97	23	0.0260109	0.0260109	39	13
GO:BP	positive regulation of protein metabolic process	GO:0051247	1577	18123	1	1	97	16	0.0261896	0.0261896	39	13
GO:BP	cell differentiation	GO:0030154	4392	18123	0.000317748	0.000317748	97	47	0.0296227	0.0296227	39	22
GO:BP	fibroblast apoptotic process	GO:0044346	24	18123	1	1	97	1	0.0322747	0.0322747	39	3
GO:BP	hepaticobiliary system development	GO:0061008	153	18123	1	1	97	4	0.0327585	0.0327585	39	5
GO:BP	regulation of cellular response to stress	GO:0080135	727	18123	1	1	97	10	0.0328178	0.0328178	39	9
GO:BP	regulation of cellular component organization	GO:0051128	2439	18123	0.0322295	0.0322295	97	29	0.0344216	0.0344216	39	16
GO:BP	positive regulation of phosphorylation	GO:0042327	928	18123	1	1	97	8	0.034464	0.034464	39	10
GO:BP	positive regulation of protein-containing complex assembly	GO:0031334	265	18123	1	1	97	2	0.0358918	0.0358918	39	6
GO:BP	cellular developmental process	GO:0048869	4468	18123	0.000181646	0.000181646	97	48	0.0396107	0.0396107	39	22
GO:BP	negative regulation of cellular metabolic process	GO:0031324	2785	18123	1	1	97	22	0.0429367	0.0429367	39	17
GO:BP	negative regulation of programmed cell death	GO:0043069	952	18123	1	1	97	13	0.042961	0.042961	39	10
GO:BP	nervous system development	GO:0007399	2484	18123	1.11134e-05	1.11134e-05	97	36	0.0434382	0.0434382	39	16
GO:BP	response to stimulus	GO:0050896	9487	18123	1	1	97	63	0.0435909	0.0435909	39	33
GO:BP	cellular senescence	GO:0090398	81	18123	1	1	97	3	0.048283	0.048283	39	4
GO:BP	anatomical structure development	GO:0048856	6164	18123	2.81159e-06	2.81159e-06	97	62	0.0559462	0.0559462	39	26
GO:BP	developmental process	GO:0032502	6678	18123	2.94435e-05	2.94435e-05	97	63	0.0714418	0.0714418	39	27
GO:BP	cellular component organization or biogenesis	GO:0071840	6880	18123	1.31333e-08	1.31333e-08	97	70	0.131127	0.131127	39	27
GO:BP	actin cytoskeleton organization	GO:0030036	712	18123	0.0432415	0.0432415	97	14	0.203306	0.203306	39	8
GO:BP	cellular component organization	GO:0016043	6661	18123	9.84945e-09	9.84945e-09	97	69	0.252525	0.252525	39	26
GO:BP	actin filament-based process	GO:0030029	810	18123	0.0100591	0.0100591	97	16	0.492147	0.492147	39	8
GO:BP	cellular protein modification process	GO:0006464	4108	18123	0.0222472	0.0222472	97	41	0.559345	0.559345	39	19
GO:BP	protein modification process	GO:0036211	4108	18123	0.0222472	0.0222472	97	41	0.559345	0.559345	39	19
GO:BP	cell development	GO:0048468	2122	18123	0.000589166	0.000589166	97	30	0.571374	0.571374	39	13
GO:BP	regulation of histone modification	GO:0031056	154	18123	0.0325964	0.0325964	97	7	0.584269	0.584269	39	4
GO:BP	multicellular organismal process	GO:0032501	8000	18123	0.00101019	0.00101019	97	67	0.777972	0.777972	39	28
GO:BP	histone modification	GO:0016570	472	18123	5.19781e-05	5.19781e-05	97	15	0.84906	0.84906	39	6
GO:BP	covalent chromatin modification	GO:0016569	486	18123	7.63498e-05	7.63498e-05	97	15	0.990716	0.990716	39	6
GO:BP	movement of cell or subcellular component	GO:0006928	2319	18123	9.07645e-08	9.07645e-08	97	38	1	1	39	10
GO:BP	animal organ development	GO:0048513	3701	18123	1.03952e-06	1.03952e-06	97	47	1	1	39	17
GO:BP	heart development	GO:0007507	598	18123	4.26613e-06	4.26613e-06	97	18	1	1	39	3
GO:BP	cytoskeleton organization	GO:0007010	1473	18123	6.18991e-05	6.18991e-05	97	26	1	1	39	10
GO:BP	circulatory system development	GO:0072359	1215	18123	0.000131818	0.000131818	97	23	1	1	39	6
GO:BP	cell morphogenesis involved in differentiation	GO:0000904	754	18123	0.000150486	0.000150486	97	18	1	1	39	4
GO:BP	cell morphogenesis	GO:0000902	1045	18123	0.000201979	0.000201979	97	21	1	1	39	8
GO:BP	heart morphogenesis	GO:0003007	255	18123	0.000203573	0.000203573	97	11	1	1	39	3
GO:BP	brain development	GO:0007420	772	18123	0.000214128	0.000214128	97	18	1	1	39	4
GO:BP	microtubule-based movement	GO:0007018	385	18123	0.000234987	0.000234987	97	13	1	1	-1	-1
GO:BP	locomotion	GO:0040011	2039	18123	0.000245646	0.000245646	97	30	1	1	39	7
GO:BP	plasma membrane bounded cell projection organization	GO:0120036	1596	18123	0.000307165	0.000307165	97	26	1	1	39	4
GO:BP	cellular component assembly	GO:0022607	3104	18123	0.000352309	0.000352309	97	38	1	1	39	13
GO:BP	localization of cell	GO:0051674	1840	18123	0.000371236	0.000371236	97	28	1	1	39	7
GO:BP	cell motility	GO:0048870	1840	18123	0.000371236	0.000371236	97	28	1	1	39	7
GO:BP	peptidyl-lysine modification	GO:0018205	408	18123	0.000457244	0.000457244	97	13	1	1	39	2
GO:BP	head development	GO:0060322	816	18123	0.000486531	0.000486531	97	18	1	1	39	4
GO:BP	cell projection organization	GO:0030030	1636	18123	0.000499009	0.000499009	97	26	1	1	39	4
GO:BP	cellular component biogenesis	GO:0044085	3377	18123	0.00105537	0.00105537	97	39	1	1	39	14
GO:BP	cell adhesion	GO:0007155	1502	18123	0.00147164	0.00147164	97	24	1	1	39	8
GO:BP	animal organ morphogenesis	GO:0009887	1079	18123	0.00153359	0.00153359	97	20	1	1	39	6
GO:BP	biological adhesion	GO:0022610	1509	18123	0.0015996	0.0015996	97	24	1	1	39	8
GO:BP	histone methylation	GO:0016571	145	18123	0.00189082	0.00189082	97	8	1	1	39	1
GO:BP	central nervous system development	GO:0007417	1052	18123	0.00442771	0.00442771	97	19	1	1	39	4
GO:BP	regulation of chromatin organization	GO:1902275	222	18123	0.00511439	0.00511439	97	9	1	1	39	4
GO:BP	histone lysine methylation	GO:0034968	118	18123	0.00566132	0.00566132	97	7	1	1	39	1
GO:BP	cilium movement	GO:0003341	172	18123	0.00679643	0.00679643	97	8	1	1	-1	-1
GO:BP	axon development	GO:0061564	524	18123	0.0074401	0.0074401	97	13	1	1	39	1
GO:BP	cellular component morphogenesis	GO:0032989	797	18123	0.00819479	0.00819479	97	16	1	1	39	4
GO:BP	neuron differentiation	GO:0030182	1427	18123	0.00841288	0.00841288	97	22	1	1	39	9
GO:BP	post-embryonic development	GO:0009791	84	18123	0.0100658	0.0100658	97	6	1	1	-1	-1
GO:BP	protein methylation	GO:0006479	185	18123	0.0116377	0.0116377	97	8	1	1	39	1
GO:BP	protein alkylation	GO:0008213	185	18123	0.0116377	0.0116377	97	8	1	1	39	1
GO:BP	cilium or flagellum-dependent cell motility	GO:0001539	133	18123	0.0125152	0.0125152	97	7	1	1	-1	-1
GO:BP	peptidyl-lysine methylation	GO:0018022	133	18123	0.0125152	0.0125152	97	7	1	1	39	1
GO:BP	cilium-dependent cell motility	GO:0060285	133	18123	0.0125152	0.0125152	97	7	1	1	-1	-1
GO:BP	microtubule-based process	GO:0007017	927	18123	0.0132569	0.0132569	97	17	1	1	39	5
GO:BP	regulation of plasma membrane bounded cell projection organization	GO:0120035	642	18123	0.0135936	0.0135936	97	14	1	1	39	2
GO:BP	axonogenesis	GO:0007409	479	18123	0.016252	0.016252	97	12	1	1	39	1
GO:BP	regulation of cell projection organization	GO:0031344	660	18123	0.0185795	0.0185795	97	14	1	1	39	2
GO:BP	histone H3-K4 monomethylation	GO:0097692	9	18123	0.0210304	0.0210304	97	3	1	1	-1	-1
GO:BP	histone H3-K4 methylation	GO:0051568	59	18123	0.0271842	0.0271842	97	5	1	1	-1	-1
GO:BP	actin filament-based movement	GO:0030048	151	18123	0.0286951	0.0286951	97	7	1	1	39	3
GO:BP	positive regulation of cell projection organization	GO:0031346	359	18123	0.0385858	0.0385858	97	10	1	1	39	2
GO:BP	cell-substrate junction organization	GO:0150115	107	18123	0.0405418	0.0405418	97	6	1	1	-1	-1
GO:BP	cellular response to caffeine	GO:0071313	11	18123	0.0409893	0.0409893	97	3	1	1	-1	-1
GO:BP	neuron projection development	GO:0031175	1021	18123	0.0462134	0.0462134	97	17	1	1	39	3
GO:BP	regulation of response to gamma radiation	GO:2001228	2	18123	0.0488854	0.0488854	97	2	1	1	-1	-1
Table S8: Table summarizing REACTOME biological processes associated to the most relevant genes altered in MSI or HCN PDX models
source	term_name	term_id	term_size	effective_domain_size	p_adj_color	adjusted_p_value__ENDOMETRIOID MSI	query_size__ENDOMETRIOID MSI	intersection_size__ENDOMETRIOID MSI	p_adj_color	adjusted_p_value__SEROUS HCN	query_size__SEROUS HCN	intersection_size__SEROUS HCN
REAC	Transcriptional Regulation by TP53	REAC:R-HSA-3700989	361	10622	1	1	68	6	1.2816e-07	1.2816e-07	33	12
REAC	Generic Transcription Pathway	REAC:R-HSA-212436	1221	10622	1	1	68	15	6.41239e-06	6.41239e-06	33	17
REAC	Gene expression (Transcription)	REAC:R-HSA-74160	1476	10622	1	1	68	15	1.52272e-05	1.52272e-05	33	18
REAC	RNA Polymerase II Transcription	REAC:R-HSA-73857	1342	10622	1	1	68	15	2.66203e-05	2.66203e-05	33	17
REAC	PKMTs methylate histone lysines	REAC:R-HSA-3214841	71	10622	0.0023473	0.0023473	68	6	1	1	-1	-1
REAC	Regulation of TP53 Activity	REAC:R-HSA-5633007	160	10622	1	1	68	5	0.00292096	0.00292096	33	6
REAC	TP53 regulates transcription of several additional cell death genes whose specific roles in p53-dependent apoptosis remain uncertain	REAC:R-HSA-6803205	14	10622	1	1	-1	-1	0.00337372	0.00337372	33	3
REAC	Chromatin organization	REAC:R-HSA-4839726	273	10622	0.00344073	0.00344073	68	10	1	1	33	3
REAC	Chromatin modifying enzymes	REAC:R-HSA-3247509	273	10622	0.00344073	0.00344073	68	10	1	1	33	3
REAC	TP53 Regulates Transcription of Cell Cycle Genes	REAC:R-HSA-6791312	49	10622	1	1	-1	-1	0.00514661	0.00514661	33	4
REAC	Synthesis of PIPs at the plasma membrane	REAC:R-HSA-1660499	52	10622	0.00788039	0.00788039	68	5	1	1	33	1
REAC	PI3K/AKT activation	REAC:R-HSA-198203	9	10622	0.00847446	0.00847446	68	3	1	1	33	1
REAC	Interleukin receptor SHC signaling	REAC:R-HSA-912526	26	10622	0.00853424	0.00853424	68	4	1	1	33	1
REAC	Deadenylation of mRNA	REAC:R-HSA-429947	25	10622	1	1	-1	-1	0.0208263	0.0208263	33	3
REAC	MET activates PI3K/AKT signaling	REAC:R-HSA-8851907	5	10622	0.164812	0.164812	68	2	0.0323119	0.0323119	33	2
